# Supplementary material for: Rediscovery of viomellein as an antibacterial compound and identification of its biosynthetic gene cluster in dermatophytes
Source: Appl Environ Microbiol. 2025 Apr 8;91(5):e02431-24. doi: 10.1128/aem.02431-24 (PMC12093964; doi:10.1128/aem.02431-24)
Supplement: Supplemental tables — Tables S1 to S4. [file aem.02431-24-s0002.xlsx]

## Sheet: Table S1 (SM genes)
	Table S1 The list of SM genes of dermatophytic fungi
		T. rubrum	T. mentagrophytes	T. tonsurans	M. canis	N. gypsea
	PKS	TERG_02787	DAA76233.1	EGD98441.1	XP_002842777.1	XP_003169208.1
		TERG_02850	DAA76292.1	EGD94040.1	XP_002842704.1	XP_003169137.1
		TERG_05353	DAA73194.1	EGD97507.1	XP_002848394.1	XP_003170502.1
		TERG_08357	DAA75798.1	EGD99348.1	XP_002848092.1	XP_003170602.1
		TERG_05583	DAA77809.1	EGD94108.1	XP_002849666.1	XP_003169413.1
		TERG_02820	DAA76265.1	EGD94071.1	XP_002842735.1	XP_003169168.1
		TERG_01872	DAA77558.1		XP_002844003.1	XP_003169279.1
		TERG_02293	DAA76949.1	EGD95446.1		XP_003172824.1
		TERG_08296	DAA73592.1		XP_002843356.1
		TERG_11724	DAA74763.1			XP_003175948.1
		TERG_02960	DAA79192.1
			DAA78603.1		XP_002846705.1
				EGD98024.1		XP_003175627.1
					XP_002843932.1	XP_003173636.1
				EGD96701.1
				EGD99225.1
					XP_002843683.1
					XP_002843704.1
					XP_002844742.1
					XP_002845180.1
					XP_002846667.1
					XP_002846669.1
					XP_002846808.1
					XP_002847317.1
						XP_003170083.1
						XP_003170591.1
						XP_003171198.1
						XP_003175278.1
						XP_003175909.1
						XP_003175910.1
	NRPS	TERG_00697	DAA76374.1	EGD94708.1	XP_002850161.1	XP_003176748.1
		TERG_01444	DAA74477.1	EGD95695.1	XP_002847421.1	XP_003176002.1
		TERG_08586	DAA77328.1	EGD93083.1	XP_002848832.1	XP_003174127.1
		TERG_11562	DAA78383.1	EGD94907.1	XP_002850747.1	XP_003177032.1
		TERG_03194	DAA79001.1	EGD95234.1	XP_002847050.1	XP_003169969.1
		TERG_03357	DAA78863.1	EGD93514.1	XP_002846812.1	XP_003174568.1
		TERG_07187	DAA73989.1	EGD97943.1	XP_002844452.1	XP_003170880.1
		TERG_12724	DAA76165.1		XP_002842845.1	XP_003169294.1
		TERG_12487	DAA75826.1	EGD97270.1		XP_003175333.1
		TERG_05139	DAA73007.1	EGD97620.1		XP_003175785.1
		TERG_02711	DAA72654.1	EGD94564.1	XP_002843341.1
		TERG_08204	DAA74216.1	EGD99131.1
		TERG_02648	DAA73847.1	EGD94500.1
		TERG_02651	DAA73850.1	EGD94503.1
		TERG_08294	DAA73590.1		XP_002843358.1
					XP_002849652.1	XP_003169394.1
					XP_002849661.1	XP_003169407.1
					XP_002845887.1	XP_003175333.1
			DAA74146.1
			DAA76156.1
				EGD95448.1
				EGD97060.1
					XP_002842771.1
					XP_002843401.1
					XP_002843835.1
					XP_002844221.1
					XP_002846262.1
					XP_002847311.1
					XP_002848807.1
						XP_003173202.1
						XP_003173297.1
						XP_003173646.1
						XP_003175058.1
	PKS-NRPS Hybrid	TERG_07361	DAA73412.1	EGD96823.1	XP_002850361.1	XP_003177417.1
		TERG_00857	DAA76509.1	EGD97139.1	XP_002850891.1	XP_003176907.1
		TERG_01175	DAA76613.1	EGD93407.1	XP_002847685.1	XP_003176265.1
					XP_002843368.1
					XP_002847170.1
					XP_002847329.1
						XP_003172082.1
						XP_003173835.1

## Sheet: Table S2 (vio cluster)
	Table S2 Comparison of vio cluster among dermatophytes
	Trichophyton rubrum CBS1138				T. benhamiae CBS112371			T. tonsurans CBS112818			Microsporum canis CBS113480			Nannizzia gypsea CBS118892			T. violaceum CMCC(F)T3l			T. verrucosum HKI0517			T. equinum CBS127.97			T. mentagroytes TIMM2789
	Gene	Protein	Gene name		orthologs	aa similarity (%)		orthologs	aa similarity (%)		orthologs	aa similarity (%)		orthologs	aa similarity (%)		orthologs	aa similarity (%)		orthologs	aa similarity (%)		orthologs	aa similarity (%)		orthologs	aa similarity (%)
	TERG_02842	EGD86585.1	vioO2		A8136_0956	93.58		TESG_01577	90.55		MCYG_08543	77.5		MGYG_08692	86.75		A7D00_4477	93.37		TRV_04577	93.58		TEQG_05796	90.55		TMEN_6688	92.55
	TERG_02843 *1	EGD86586.2	vioR		A8136_0957	93.85		TESG_01576	93.59		MCYG_08542	79.47		MGYG_08691	89.33		A7D00_4478	98.97		TRV_04576	97.58		TEQG_05795	93.29		TMEN_6687	93.03
	TERG_02844	EGD86587.1	vioT		A8136_0958	97.65		TESG_01575	96.56		MCYG_08541	84.48		MGYG_08690	94.94		A7D00_4479	99.82		TRV_04574	97.46		TEQG_05794	96.38		TMEN_6686	96.38
	TERG_02845	EGD86588.1	vioM		A8136_0959	96.03		TESG_01574	96.7		MCYG_08540	80.44		MGYG_08689	92.27		A7D00_4480	-		TRV_04616	95.58		TEQG_05793	94.05		TMEN_6685	96.7
	TERG_02846	EGD86589.1	vioL		A8136_0960	96.02		TESG_01572	95.85		MCYG_08539	89		MGYG_08688	92.87		A7D00_4481	99.34		TRV_04615	92.93		TEQG_05791	96.16		TMEN_6684	95.69
	TERG_02847 *1	EGD86590.2	vioF		A8136_0961	96.03		TESG_01571	94.79		MCYG_08538	74.44		MGYG_08687	85.11		A7D00_4482	99.25		TRV_04614	96.28		TEQG_05790	82.88		TMEN_6683	94.79
	TERG_02848	EGD86591.2	vioC		A8136_0962	92.8		TESG_01570	94.02		MCYG_08537	90.37		MGYG_08686	93.36		A7D00_4482	85.29		TRV_04613	92.8		TEQG_05789	-		TMEN_6682	-
	TERG_02849	EGD86592.2	vioO1		A8136_0963	97.24		TESG_01569	96.65		MCYG_08536	72.47		MGYG_08685	91.54		A7D00_4483	99.61		TRV_04612	95.74		TEQG_05788	97.05		TMEN_6681	96.85
	TERG_02850 *1	EGD86593.2	vioA		A8136_0964	96.59		TESG_01568	94.63		MCYG_08535	80.62		MGYG_08684	88.72		A7D00_4484	99.72		TRV_04611	95.26		TEQG_05787	94.24		TMEN_6680	95
	*1 This sequence may be mis-annotated as a truncated form. The sequence of other strain was used to blast.

## Sheet: Table S3 (Strains)
Table S3 The strains used in this study
Species	ID	Source	country
Trichophyton rubrum	IFM 62668	Tinea Capitis	Japan
	IFM 46147	Tinea Capitis	Japan
	IFM 64539	Tinea Corporis	Japan
	IFM 61539	Soles of feet	Japan
	IFM 47628	Tinea pedis	Japan
	IFM 46262	Tinea pedis	Japan
	IFM 45896	Tinea corporis	Japan
	IFM 63292	Toe nail	Japan
	IFM 46035	Tinea corporis	Japan
	IFM 54833	Pudendal skin	Japan
Trichophyton mentagtophytes	IFM 47181	Tinea pedis	Japan
	IFM 46173	Tinea pedis	Japan
	IFM 48809	Pluviate	Japan
	IFM 55365	Toenail	Japan
	IFM 47684	Dog	Japan
Truchophyton tonsurans	IFM 62867	Skin of ear	Japan
	IFM 61321	Skin of head	Japan
	IFM 62735	Skin of head	Japan
	IFM 54728	Skin of head	Japan
	IFM 55592	Jaw	Japan
Microsporum canis	IFM 61533	Skin of head	Japan
	IFM 53932	Cat	Japan
	IFM 63748	Chest	Japan
	IFM 54199	Shoulder	Japan
	IFM 55364	Cheek	Japan
Microsporum gypseum	IFM 62342	Face	Japan
	IFM 62747	Arm	Japan
	IFM 62744	Toe	Japan
	IFM 56886	Buttocks	Japan
	IFM 48629	Space between the feet	Japan
Escherichia coli	ATCC25922
Staphylococcus aureus	209P
Bacillus subtilis	PC1219
Micrococcus luteus	IFM 2066
Aspergillus niger	IFM 62678
Candida albicans	IFM 62680

## Sheet: Table S4 (Primers)
Table S4 The primers used in this study
Name	Sequence	Note
P1	TCCactagtAACGCATGGATTACTTTGTCAAATTC	Amplification of 5'-UTR of vioA gene
P2	CGGATCTAAACCAGGGCgCAATATCTGTACTGAAG	Inactivation of the internal ApaI site within the 5'-UTR by PCR
P3	CTTCAGTACAGATATTGcGCCCTGGTTTAGATCCG	Inactivation of the internal ApaI site within the 5'-UTR by PCR
P4	aaagggcccTGATGTGATGGGAAGATTCTGCGGAA	Amplification of 5'-UTR of vioA gene Amplification of a hybridization probe
P5	CATGgATccATAGTTTCCTAGCGATAATTTTGA	Amplification of 3'-UTR of vioA gene
P6	GTGGgTAcCGTGCTCTATACGCTCTAAGATAATCT	Amplification of 3'-UTR of vioA gene
P7	TGGTGTCATCAAATGTTGACCGTTATTCTTGGATA	Amplification of the fragment for replacement
P8	GCGAGTTCAGCGATCGCGATTCCACTCTCTTCAGA	Amplification of the fragment for replacement
P9	GGTCAAATCCTGCAGTTGAGAATGCATTAACGTGC	PCR analysis of transformants Amplification of a hybridization probe
P10	ATCGCTCCCACTCCTGAGAATCGGTTGTCTCAAGG	PCR analysis of transformants
P11	CTTCGTCTTAGTTGCAACTATTTCGTCGGACTCGC	PCR analysis of transformants
P12	CTCGACGTTGTCACTGAAGC	PCR analysis of transformants
P13	TCAGAAGAACTCGTCAAGAAG	PCR analysis of transformants
Restriction sites are italicized and underlined, and nucleotide substituitions are shown in lower case letters.
